# Supplementary material for: Optic nerve head and retinal blood flow regulation during isometric exercise as assessed with laser speckle flowgraphy
Source: PLoS One. 2017 Sep 12;12(9):e0184772. doi: 10.1371/journal.pone.0184772 (PMC5595424; doi:10.1371/journal.pone.0184772)
Supplement: S1 Data Set — (XLSX) [file pone.0184772.s001.xlsx]

## Sheet: MT_ONH and MT_PPR
OPP	OPP SD	MT ONH	MT ONH SD	MT PPR	MT PPR SD
0	0	0	0	0	0
31.1	4.1	3.6	5.3	2	4.9
39.5	2.6	1.9	4.9	4	5.4
45.6	1.9	2.3	5.7	5	6.1
51.2	2	8.5	7.1	9	9.1
58.1	2.4	15	10.1	16	9.1
67.5	3.5	22	9.4	25	12.3
78.1	3.3	24.1	12.3	35	14
92.4	5.6	31	14.1	40	18
108.3	6.4	45.5	16.2	46	15.6
	--
	--
	--
	--
	--
	--
	--
	--
	--
	--
	--
	--
	--
	--
	--
	--
	--
	--
	--
	--

## Sheet: RFV_ART and RFV_Vein
OPP	OPP SD	RFV ART	RFV ART SD	RFV VEIN	RFV VEIN SD
0	0	0	0	0	0
31.1	4.1	1.8	5.3	2	1
39.5	2.6	3.3	4.9	3.9	5.4
45.6	1.9	7.2	5.7	7.1	6.1
51.2	2	7.3	5.1	7.5	6
58.1	2.4	13.4	10.1	13.1	9.1
67.5	3.5	16.2	9.4	18.9	12.3
78.1	3.3	23.8	12.3	25.3	14
92.4	5.6	29.2	14.1	31.2	18
108.3	6.4	38.3	16.2	38	15.6
